# Supplementary material for: Revealing the Underlying Mechanism of Acacia Nilotica against Asthma from a Systematic Perspective: A Network Pharmacology and Molecular Docking Study
Source: Life (Basel). 2023 Feb 1;13(2):411. doi: 10.3390/life13020411 (PMC9966740; doi:10.3390/life13020411)
Supplement: Supplementary file 1 [file life-13-00411-s001.zip]

Archive with 1 entries (1 files):
- life-2100022-supplementary.xls
