# Supplementary material for: Revealing the Underlying Mechanism of Acacia Nilotica against Asthma from a Systematic Perspective: A Network Pharmacology and Molecular Docking Study
Source: Life (Basel). 2023 Feb 1;13(2):411. doi: 10.3390/life13020411 (PMC9966740; doi:10.3390/life13020411)
Supplement: Supplementary file 1 [file life-13-00411-s001.zip › life-2100022-supplementary.xls]

## Sheet: S1
Chemical	Plant Part
(+)-CATECHIN	Plant
(+)-GALLOCATECHOL	Plant
(+)-LEUCOCYANIDIN	Plant
(+)-PYROCATECHOL	Plant
(-)-DICATECHIN	Plant
(-)-EPIGALLOCATECHIN	Plant
4',7,8-TRIHYDROXYFLAVONOID	Plant
4-ALDOBIOURONIC-ACID	Plant
6-HYDROXYQUINOLINE	Plant
7-COUMARINYL-ACID	Plant
7-HYDROXYQUINOLINE	Plant
8-HYDROXYQUINOLINE	Plant
ALDOBIONIC-ACID	Plant
ALDOBIOTRIOURONIC-ACID	Plant
APIGENIN	Plant
ALPHA-SITOSTEROL	Plant
ARABINOFURANOSYL-L-ARABINOSE	Resin, Exudate, Sap
BETA-AMYRIN	Root
BETA-CAROTENE	Plant
BETULIN	Root Bark
CHLOROGENIC-ACID	Plant
D-CATECHOL	Plant
D-GALACTOSE	Plant
D-GLUCURONIC-ACID	Plant
ELLAGIC-ACID	Bark
GALACTURONIC-ACID	Plant
GALLIC-ACID	Resin, Exudate, Sap
GLUCOSE	Fruit
HYDROQUINONE	Plant
ISOQUERCITRIN	Plant
ISORHAMNETIN-3-RUTINOSIDE	Plant
KAEMPFEROL-3-0-GLUCOSIDE	Plant
KAURENIC-ACID	Plant
LUPEOL	Plant
LINOELIC-ACID	Plant
MALIC-ACID	Plant
MALTASE	Plant
MANGANESE	Plant
OCTACOSANOL	Root
OLEIC-ACID	Plant
OXALIC-ACID	Plant
PHLOROGLUCINOL	Plant
POLYPHENOL-OXIDASE	Plant
PROTOCATECHUIC-ACID	Fruit
PYROGALLOL	Plant
QUERCETIN	Plant
ROBIDANDIOL	Plant
ROSIN	Plant
TANNASE	Plant
XANTHURENIC-ACID	Plant
XYLOSE	Fruit

## Sheet: S2
Compound	Gene
(+)-CATECHIN	ALOX12
	PGD
	MMP2
	ALPL
	FUT7
	SNCA
	BCL2
	ABCG2
	APP
	GUSB
	BACE1
	CA1
	CA12
	CA2
	CA4
	CA7
	CYP19A1
	CYP1B1
	DPP4
	DNMT1
	DYRK1A
	ELAVL3
	ESR2
	ESR1
	FGFR1
	HSP90AB1
	MET
	MAPKAPK5
	KIT
	ABCC1
	ABCB1
	PGAM1
	PGF
	SERPINE1
	PSMB5
	F2
	SRC
	AKT1
	SLCO2B1
	TERT
	SHBG
	STAT1
	TTR
	VEGFA
ALPHA-SITOSTEROL	DHCR24
	HMGCR
	ACHE
	CES1
	AKR1B10
	GAA
	CRYAA
	CRYAB
	PRKAA2
	ALOX15
	CACNA1C
	KIT
	F3
	F10
	SERPINA6
	CYP17A1
	CYP19A1
	LIG1
	CDC25B
	ESR2
	ESR1
	GPR183
	GRIN1
	GRIN2B
	ITGAV
	PTPRC
	ELANE
	GRIN2A
	RELA
	RORC
	OSBP2
	NR1H3
	NR1H2
	ATP12A
	PTPN1
	F2
	SREBF2
	SHBG
	PTPN2
(+)-LEUCOCYANIDIN	ALOX12
	PGD
	MMP2
	ALPL
	FUT7
	SNCA
	BCL2
	ABCG2
	APP
	GUSB
	BACE1
	CA1
	CA12
	CA2
	CA4
	CA7
	CYP19A1
	CYP1B1
	DPP4
	DNMT1
	DYRK1A
	ELAVL3
	ESR2
	ESR1
	FGFR1
	HSP90AB1
	MET
	MAPKAPK5
	KIT
	ABCC1
	ABCB1
	PGAM1
	PGF
	SERPINE1
	PSMB5
	F2
	SRC
	AKT1
	SLCO2B1
	TERT
	SHBG
	STAT1
	TTR
	VEGFA
BETA-CAROTENE	ADORA1
	ADORA2A
	ADORA3
	SNCA
	APP
	RORA
	RORB
	RORC
	RXRA
	PIN1
	RARA
	RARG
	SLCO1B1
ELLAGIC-ACID	AKR1B1
	TEK
	APEX1
	KIT
	CA12
	CA1
	CA9
	CSNK2A1
	DAO
	POLH
	POLI
	DUSP3
	ELAVL3
	EGFR
	ESR2
	ESR1
	GPR35
	HSPA1A
	MET
	INSR
	IGF1R
	PSIP1
	SMAD3
	NUAK1
	GALNT10
	GALNT14
	SRC
	GALNT2
	SRC
	SLC22A6
	KDR
KAURENIC-ACID	HSD11B1
	CES1
	NR1H4
	F3
	F10
	GPBAR1
	KIT
	ALB
QUERCETIN	ALOX12
	AKR1C3
	ACHE
	ADORA3
	AKR1B1
	GAA
	SNCA
	MAOA
	MAOB
	AR
	APEX1
	ALOX15
	AHR
	ABCG2
	AURKB
	NTRK2
	BACE1
	CA12
	CA2
	CA4
	CA7
	CBR1
	CSNK2A1
	CSNK2A3
	CISD1
	CDK1
	CDK2
	CDK5
	CDK6
	CCNT1
	PTGS2
	PTGS1
	CFTR
	CYP19A1
	CYP1A1
	CYP1A2
	CYP1B1
	CYP2D6
	OPRD1
	DPP4
	LIG1
	TOP1
	DYRK1A
	ELAVL3
	EGFR
	HSD17B1
	HSD17B2
	ESR2
	ESR1
	GLO1
	MET
	IP6K2
	IGF1R
	PSIP1
	ACP1
	MKNK1
	MKNK2
	KIT
	MMP12
	ABCB1
	NOX4
	PPARA
	PIK3CG
	PGF
	TNKS
	TNKS2
	PSMB5
	PTPN1
	F2
	FLT3
	PTPRS
	PIM1
	SI
	TERT
	TST
	TOP2A
	TRPC5
	TTR
	TYR
	LCK
	AXL
	VEGFA
	KDR
	YES1
	XDH
APIGENIN	ALOX12
	AKR1C3
	ACHE
	ADORA3
	AOX1
	AKR1B1
	GAA
	MAOA
	MAOB
	AR
	APEX1
	ALOX15
	ALOX5
	AHR
	ABCG2
	AURKB
	NTRK2
	APP
	BACE1
	CA12
	CA2
	CA4
	CA7
	CBR1
	CSNK2A1
	CSNK2A3
	CTSV
	CISD1
	CDK1
	CDK5
	CDK6
	CCNT1
	PTGS2
	PTGS1
	CFTR
	CYP19A1
	CYP1A1
	CYP1A2
	CYP1B1
	OPRD1
	DPP4
	LIG1
	TOP1
	ELAVL3
	EGFR
	HSD17B1
	HSD17B2
	ESR2
	ESRRA
	GLO1
	MET
	IP6K2
	IGF1R
	PSIP1
	KIT
	MMP12
	ABCC1
	NOX4
	ABCB1
	PPARG
	PIK3CG
	PGF
	TNKS
	TNKS2
	PSMB5
	E6
	PTPN1
	F2
	FLT3
	PTPRS
	PIM1
	SIGMAR1
	SI
	TERT
	SHBG
	TST
	TOP2A
	TRPC5
	TTR
	TYR
	LCK
	AXL
	VEGFA
	KDR
	YES1
	XDH
BETA-AMYRIN	DHCR24
	HMGCR
	ACHE
	CES1
	AKR1B10
	GAA
	CRYAA
	CRYAB
	PRKAA2
	ALOX15
	CACNA1C
	F3
	KIT
	F10
	SERPINA6
	CYP17A1
	CYP19A1
	LIG1
	CDC25B
	ESR2
	ESR1
	GPR183
	GRIN1
	GRIN2B
	ITGAV
	PTPRC
	ELANE
	GRIN2A
	RELA
	RORC
	OSBP2
	NR1H3
	NR1H2
	ATP12A
	PTPN1
	F2
	SREBF2
	SHBG
	PTPN2
BETULIN	DHCR24
	CES1
	CRYAA
	CRYAB
	AR
	NR1H4
	F3
	CYP19A1
	ESR2
	GPBAR1
	GRIN2B
	GRIN2A
	RORC
	NR1H3
	ATP12A
	ALB
	SHBG
CHLOROGENIC-ACID	AKR1B10
	AKR1B1
	APP
	HSP90AB1
	HDAC1
	ELANE
	METAP2
	PRKCA
	TRPC4
GALLIC-ACID	AKR1C3
	FUT7
	CA1
	CA12
	CA2
	CA7
	CA9
	CA14
	DRD1
	EGFR
	SERPINE1
	GALNT2
	TTR
	PLAU
HYDROQUINONE	ACHE
	CA2
	CA4
	CA6
LUPEOL	DHCR24
	CES1
	CRYAA
	CRYAB
	AR
	NR1H4
	F3
	CYP19A1
	ESR2
	GPBAR1
	GRIN2B
	GRIN2A
	RORC
	NR1H3
	ATP12A
	ALB
	SHBG
MALIC-ACID	CA2
	CA4
OLEIC-ACID	AKR1C3
	TOP1
	FABP3
	FABP4
	FABP5
	FAAH
	FFAR1
	PTPN7
	FABP2
	LTB4R2
	FABP1
	PPARA
	SLCO1B1
	NR1I2
	SLCO1B3
	SCD
	TRPV1
PHLOROGLUCINOL	ACHE
	CA2
	CA4
	CA6
XANTHURENIC-ACID	GPR35

## Sheet: S3
Gene
TBX21
IL5
IL13
CCL11
TGFB1
ICAM1
IL4
IL6
MMP9
NOS2
CCL2
CCL5
SCGB3A2
ADRB2
ALOX5
HLA-DQB1
HLA-DRB1
HLA-G
GSDMB
TNF
TSLP
IL33
IL1RL1
ORMDL3
HLA-DQA1
IL6R
RAD50
PDE4D
IKZF3
HNMT
CDHR3
KIF3A
PYHIN1
MUC7
PLA2G7
DNAH5
TNIP1
WDR36
PTGDR2
CCR3
PARP1
EDN1
GATA3
GSTM1
GSTP1
HLA-DPB1
TNC
IL1B
IL1RN
IL2RA
IL4R
ARG1
NPSR1
RNASE3
STAT6
VEGFA
CAT
CD14
ARG2
AREG
NQO1
MMP1
ALDH2
CTNNA3
SOD1
BCL2
RUNX3
HMOX1
PLAU
TRPA1
IFNL3
NPY
PTEN
MMP10
ADCY2
ADCYAP1R1
MYB
BGLAP
SPRR2B
TIMP3
CCL26
DNMT1
EGFR
NR3C1
HSD11B2
IL10
IL17A
KRT19
MUC5AC
SERPINE1
IL22
PDE4B
SERPINA1
PPP2CA
PTGS2
DPP10
CCL17
SCGB1A1
CXCL14
AGER
SFTPD
STAT4
CCR4
LTA4H
CCL22
C5AR1
TLR3
PIN1
C3AR1
CD40
ESR2
PRMT1
FAS
PLA2G4A
PTGER3
TACR1
C5
VIP
CD86
EDNRB
RHOA
MIF
NTRK1
SFTPA1
UTS2
CCR8
AGTR1
AGTR2
ITPR1
PDGFB
SFTPB
UCN
PRMT3
PRMT5
CARM1
CFTR
SPINK5
CHAT
CSF2RB
DCN
F7
MS4A2
FGA
FLG
PRMT2
ITGB6
PIK3CD
PRF1
SLC5A7
BDKRB2
SLC18A3
SLC22A1
STAT3
IL18R1
ZPBP2
NOD2
TNFSF4
TLR6
GSDMA
TLR10
SMAD3
ATG5
ADA
IL1R1
DENND1B
FCGR2A
ICOS
IL2RB
TLR1
ADORA1
IL23R
JAG1
ICOSLG
IL7R
IRF4
ITGAX
PTGER2
SLC22A5
NKX2-1
COL1A1
ERBB2
MTOR
GAB1
DNAI1
DLL1
DNAAF3
ITLN1
EMSY
BACH2
RORA
CASP8
KIAA1109
GPR65
PGAP3
FADS2
MED24
CDSN
PSORS1C1
ETS1
ABCD1
FCER1G
FBXL7
CLEC16A
NEDD4L
PTPN22
GLI2
HLA-B
HLA-DPA1
HLA-DRB5
KLK3
ITPR3
KRT7
FADS1
LPP
MICB
NOTCH4
PBX2
CRIM1
PLEK
CCHCR1
ALLC
PROC
PSMD3
PTCH1
PTPRC
RAD51B
HAS2-AS1
SLC6A12
TBX1
TNS1
NDFIP1
DOCK8
RUNX1
DNAH11
TNFRSF11A
IL18RAP
PTGES
ZNF432
LRBA
TNFSF15
CCNT2-AS1
FAM205C
LINC01387
MAP3K14-AS1
RNU4ATAC
MIR3681HG
MROH7-TTC4
ATP6V1G2-DDX39B
RTEL1-TNFRSF6B
FMC1-LUC7L2
CDH17
CDK2
LINC01934
TH2LCRR
LINC01425
LINC02660
LINC01527
IL12A-AS1
LINC01149
TSBP1-AS1
MMADHC-DT
LINC01615
LINC01063
CCNO
MRVI1
VAV3
LINC02471
LINC01862
SOCAR
LINC02121
MPPED2-AS1
CEL
AHSA1
POSTN
TSBP1
MTCO2P12
CETP
RNU1-79P
RNU1-116P
LRRK2-DT
CYSLTR1
KRT7-AS
SLC27A5
TDRKH
FGFR1OP
CHI3L1
POLI
IL17F
GLCCI1
ACOT7
CHRNA2
NLRP3
ZNF618
LRRC56
UHRF2
CCDC151
RMI2
TAGAP
PARD3B
CLCA1
SERPINA3
LRRK2
BTBD11
CCR5
CCR6
DNAAF1
SPATA32
COL5A1
COL5A2
RBM45
ACMSD
AP1S3
COMT
SLCO6A1
UBE2QL1
PIH1D3
CRK
CRP
ZBTB46
ADAMTS14
MPP7
MAPK14
CSF2
GLT1D1
LACC1
CARMIL2
CTLA4
CTNNB1
LINC01931
PUS10
LINC02085
JAKMIP1
PLEKHG4B
CCDC167
SAXO1
SLC5A12
DGKH
AP2A2
DNAAF4
EXD1
ZFPM1
ACE
PRICKLE2
PRSS35
SLC30A8
DPH1
DPP6
EDNRA
AHR
LINC00528
CMYA5
EPHA5
ERBB3
ERBB4
ERCC2
F2RL1
TMEM26
FCER2
JMJD1C
RSPH9
JAZF1
FER
FGF8
FGFR1
ZNF652
CLSTN1
ZNF365
SBNO2
SEPTIN8
SIK2
CLASP1
SIK3
ZFPM2
CRB1
LRRC6
KCNE4
ALOX5AP
GAS2L2
ZBTB38
ZDHHC24
GABPA
TNFAIP8
RNF19A
DNAH1
COPD
POLDIP2
PHF19
RGS22
GAS1
PITPNC1
GAS8
HLA-DPA3
HAVCR1
STK36
CHIA
IL37
GLB1
HPGDS
GLDC
GNAI1
GNAS
GP1BA
GP1BB
GP9
ZNF311
EIF2S2P3
LINC00907
ZNF841
LINC01091
XKR6
ILDR1
GRID1
GSTT1
PDZRN4
HDAC2
HLA-DPB2
HLA-DQA2
HLA-DRB3
HLA-DRB9
HMGB1
UBAC2
FLG-AS1
LINC00299
CCDC39
OTOG
IDS
IFNA1
DUBR
IFNA13
IFNB1
IRGM
MCIDAS
ACTBL2
IFNG
RSPH4A
FTCDNL1
IGHE
IL1A
IL2
IL3
IL5RA
CXCL8
IL9
IL12B
IL18
CXCL10
ISG20
ITGB8
ITPKA
GSTK1
DNAJB13
MROH7
NRROS
KNG1
KIF11
CCDC103
KRT81
C4orf50
LEP
LIFR
LIG4
CASC15
GTF2H5
LTA
LTC4S
MIR146A
MIR155
MANBA
HCG18
HCG17
MBL2
ARVCF
MLLT3
POTEKP
IRF1-AS1
MST1
PLF
COX2
MYLK
PPP1R12B
RERE
NFE2L2
NFKB2
NGF
NODAL
NOS1
NOS3
OAS2
ORM1
OVOL1
ITSN2
CDON
PDE11A
FOXP3
WDPCP
NME8
ZMYND10
PDE4A
DDX41
HDAC7
LUC7L2
SUFU
SLC26A4
RAPGEF6
RTEL1
PEPD
PEX14
PGM3
PIK3CA
PIK3CB
PIK3CG
TLR9
MIR4435-2HG
OTULINL
MED1
FEV
HYDIN
BNC2
NSUN2
CDKAL1
DNAAF5
PIGX
CCDC40
ATG16L1
ARMC4
DNAAF2
VPS13D
KIF16B
TENM3
LRP2BP
PRKCE
PRKCQ
PRKG1
MAPK1
MYDGF
BTNL2
KCNQ5
CFAP298
ADAMTS9
ACKR3
CYSLTR2
ZMIZ1
PTGDR
PTGDS
COG6
ARHGAP31
PTPN2
PTPRK
BBS1
PEX5
RAB5B
EEFSEC
RPGR
RREB1
BDNF
ATXN2
SCN4A
CCL24
SDHD
POTEM
IKZF4
GALNT17
DNAI2
SHH
MROH3P
IL25
PMEL
SIX3
SLC7A2
SPAG1
SRP9
BRCA2
STAT5B
BRS3
TAC1
TALDO1
TAP2
TBCD
TBXA2R
TDGF1
TFRC
TGIF1
TLR2
TLR4
ACTG1
ACTG2
D2HGDH
HIRA
UFD1
VDR
TRPV1
MYRF
TMEM258
ZIC2
ZBTB16
EVI5
ALMS1
CCDC28B
DDX39B
MMEL1
EFL1
AIMP2
TBL1XR1
ARHGEF5
PRR5L
ZNF614
CCDC33
SPSB1
ADAM33
ASXL3
CAMK4
POLR2M
TRIM8
OR5V1
OR12D3
GATD3A
LZTR1
ARHGAP24
TTC25
DNAL1
PARP9
RSPH3
TATDN1
CARD11
ATRN
COX4I2
OFD1
PHF5A
FBXL20
DISP1
CFAP300
ITGA8
AP3B1
CCDC65
CDK13
SERPINB7
TIMELESS
HERC2
FOXH1
RSPH1
PPP1R3F
NEK9
CD247
SLC16A7
ARRDC1
DRC1
ADAMTSL1
CCDC114
ADIPOQ
GRAP2
POM121L2
MAP4K4
FHL5
AKAP6
ADAMTS4
SEC24C
SH3PXD2A
LPIN2
GREB1
PRORP
RIPOR2
TESPA1
ZBTB39
CXCR6
CHIT1
ADRA1A
ADRA2B
GPR42
IL15
MPO
PLG
ANO1
SSTR4
TPI1
LPAR2
NAT2
NOD1
LTB4R
AKT1
GC
HIF1A
PCDH1
TLR7
PPARG
SLC52A1
PTGS1
VCAM1
HAVCR2
NR1I2
CD28
WDHD1
CHRM3
OXER1
FCGR3A
CXCR3
IL16
MIR21
MMP12
ISYNA1
IL23A
ACTB
CCL20
STAT1
CAMP
SOCS3
CD38
CCR1
CCN2
DPP4
AGT
EPHB2
ESR1
FCER1A
AKR1B1
FN1
FOS
FOSB
IL27
IL19
HSPA4
IL9R
ITGB3
JUN
JUNB
JUND
MIR221
MRC1
MUC1
PHF11
IL17D
LTB4R2
RNASE2
CXCL12
SMPD1
TIMP1
CCR2
EPX
PLA2G10
CD34
CCL27
CYP2R1
AGXT
FCGR3B
FKBP5
MMRN1
ALOX15
HDAC1
NRG1
CXCR2
IL13RA1
IRF1
IL31
LGALS3
SMAD2
KITLG
IL17RB
MAPK8
IL21
S100A8
CCL13
SOD2
SPP1
TGFB2
C3
CD1D
IL32
ADAM8
TNFSF13B
IRAK3
ADCY9
MRGPRX3
MRGPRX4
CMA1
COL4A5
GPR151
CPA3
CREB1
CRHR1
CSF3
CX3CR1
CYP2C19
CYP24A1
CYP27B1
DEFB1
DUSP1
EGR1
ELANE
EPHX1
F3
GPRC6A
FGF2
SIRT1
LPAR3
IL17RA
MRGPRX1
GCG
IFNL1
H19
LAMA1
GSTA1
HLA-DRA
HRH1
IL7
IL11
IL13RA2
ITGB4
ITK
LEPR
LGALS9
MIR126
MIR145
MAS1
VN1R17P
GPR166P
MTHFR
MYD88
ATP5F1A
PLA2G2A
SERPINF2
POMC
SAGE1
MAPK3
TRPV4
LGR6
NPS
SERPINB3
SERPINB4
SCD
CCL18
CX3CL1
ECSCR
ST2
TNFAIP3
TPT1
MUC5B
POTEF
TNFRSF4
TRPM8
TNFAIP8L2
CD276
SLC2A10
FZD4
CASP1
MBD2
TIMD4
CD19
ENTPD1
FAM13A
ADAM10
TUBB4B
RACK1
FSTL1
CHRM1
CLC
GSTO2
CMD1B
CCR7
ADH5
COX8A
CPOX
CYBA
DECR1
EGF
FCGR2B
FDXR
FKBP4
ATF6
FLNC
TNFRSF13B
GAPDH
GGT1
SIGLEC8
ABO
ANGPT1
GSTM2
HLX
HP
APOA1
IGF1
IGF1R
LINC01193
IGHG3
APRT
IL12A
IRAK1
IRF5
ITGAM
JAK3
LAG3
LIF
LTB
MIR152
MIR19A
ARSA
MFAP1
MMP2
MUC2
NEUROD1
NFKB1
NM
P2RX7
SERPINB2
ACP1
PLAUR
TREM1
PON1
PTPA
PRKCA
AXL
PTAFR
PTGER4
KIDINS220
PTPN11
RAC1
MOK
CCND1
RGS2
S100A9
CCL19
CCL21
SELE
CRLF2
IFIH1
SMARCA4
SOAT1
TACR2
THBS1
TSPO
TRAF6
YY1
CXCR4
CALCA
ELP1
TP63
BECN1
MS4A3
COX5A
CD48
CD68
CD69
HDAC9
CDC42
CDH1
SIGLEC14
MIR744
HDAC6
LINC01672
ABCB6
PGR-AS1
LRPPRC
EBI3
RAMP1
CDKN1B
LOC102723996
SEMA3A
KAT5
AGR2
STIP1
CKAP4
PRRT2
CHRM2
CHRNA3
SLC26A9
FCRL3
RASGRP4
MRGPRX2
CLU
FRMD6
COL4A3
DCBLD2
GNPDA2
ADM
PPARGC1B
ADORA2A
COL26A1
CR1
CREBBP
CRHR2
CTSS
CYBB
CYLD
CYP1A2
CYP2B6
DNASE1L3
SLC26A3
ABCA1
S1PR1
ELF5
EREG
F2R
ACSL3
PTK2B
FBLN1
FCGRT
FGF1
NLRP1
FOXM1
FOXO1
FOXO3
CEP68
TPSD1
BRD4
FOSL2
FPR2
OPN3
ALPL
ACKR1
TAC4
ARIH1
ALRH
LRRC32
GATA1
FBXO8
EHF
GJA1
ACAD8
LAT
AGO2
IFNL2
RGMB
FLVCR1
ANPEP
CD274
CXCL1
ANXA1
ANXA2
KCNIP3
HLA-A
AOAH
HMGCR
FOXA2
HSPA1B
HSP90AA1
IGES
APOE
IGFBP3
IGHG1
IGHG2
APP
IL6ST
IL12RB1
TNFRSF9
IDO1
INPP4A
INSRR
IRF7
JAK1
KIT
KLK1
LAMA5
ARNTL
MIR142
MIR192
MIR200A
MIR216A
MIR22
MARCKS
MCAM
MEFV
MET
CXCL9
ACHE
CD200
ABCC1
COX1
MUSK
MYC
NFATC2
NHS
NOTCH1
NTF4
TNFRSF11B
OSM
ALDH7A1
PEBP1
NOX4
IL21R
MBL3P
TAS2R14
PCBD1
PCNA
IRAK4
CKLF
CPA4
BPIFA1
TLR8
PDCD1
PECAM1
SERPINE2
PLD1
PMCH
PNOC
TOLLIP
PARP14
PPARA
DYM
GIMAP5
PRG2
KLK15
PRKCB
EAF2
USE1
GABRQ
PSMB6
AICDA
MIR499A
PTPN6
PTPRD
PTPRE
PVT1
RAPSN
ACE2
SIGIRR
RBP4
RGS4
BCL6
ROS1
RPE65
FIQTL1
RRBP1
CLEC11A
CCL1
CCL3
CCL3L1
CXCL11
XCL1
SELL
SELP
SEMA4A
ARHGEF28
CLEC7A
BCL11B
UBE2Z
SLC6A4
GGTLC5P
SLC8A1
SMN1
SMN2
SNRNP70
TAC3
TAP1
TCF7
MIR625
TRBV20OR9-2
TEK
TFF2
TGFBR2
TGM2
THBD
TLE4
SERPING1
TM7SF2
TP53
TPSAB1
TRPC3
GGTLC3
GGT2
TWIST1
SFTPA2
GGTLC4P
TYRO3
UVRAG
EZR
XBP1
FTO
EOS
FSD1
GSDMD
NR4A3
FLAD1
TET1
FOSL1
ADAMTS12
CRISPLD2
FSD1L
TAGLN2
NR0B2
IL1F10
RETNLB
ORAI1
USO1
SOCS1
CBL
TNFSF10
TNFRSF14
RIPK2
VNN1
FCGR2C
MSC
DNER
CD163
CD27
TNFRSF8
CLOCK
CD44
UBE3C
SEMA3E
HDAC4
TLX1NB
CDKN2B-AS1
SRA1
ZGLP1
MIR943
TNRC6C-AS1
AOS
LINC00882
AAA1
MIR3162
MIR3065
MUC22
DNM1L
ABCC9
PARTICL
PSC
IL18BP
PQBP1
SPATA13-AS1
LINC-ROR
TSFM
IFNL4
CDH13
LPCAT3
WASF2
EIF1
RABEPK
CDK9
ABCC4
CDKN1A
FSTL3
LOC102724197
CDKN1C
TP53COR1
APBB3
LANCL1
CDKN3
TUBA1B
SPAG11B
YAP1
LRRN2
IRAIN
TAB1
CLEC10A
FST
CEACAM5
CAP1
SEMA4D
CIB2
CIB1
ATG7
BATF
ANP32B
PROCR
SORBS1
TXNIP
KHDRBS1
CTCF
CETN1
EBP
DLL3
CFL1
CHL1
NES
CCR9
WASF3
PGRMC1
PPARGC1A
CPSF4
GADD45G
RAB40B
EBNA1BP2
ILVBL
SLC27A4
LILRB4
KLK11
RCC1
PIM2
CHEK1
CD160
LOC111365141
IL1RAPL1
PSIP1
CHM
AKAP13
CHML
DUSP10
EGLN3
STX1B
LINC02605
SLCO2B1
CHRNA5
TXNRD3
EFHC1
MARCHF3
CISH
H3P28
FOXP4
RBP7
NIBAN1
MRGPRF
HSPA12B
TADA1
CLN3
H4-16
MTFMT
ABCC2
TMEM219
ADH1B
CNGB1
HSPB6
RPTN
CNR2
COL6A1
COL6A2
COL9A1
TMEM18
COL9A2
COL9A3
COL11A2
TMEM178A
COMP
CORT
MUCL3
CPB2
CLDN4
CR2
CRH
CRIP1
HT
DCANP1
CRYGC
CRYZ
CSF1R
MUC15
CSF2RA
PWAR1
CST1
ADRA1B
CST2
CST3
SCGB1C1
CST4
CSTA
DACT3
NLRP4
CTAA1
PM20D1
LELP1
CTNNA1
AANAT
CTNND2
CTSD
CTSG
CTSK
CYP1A1
CYP1B1
ABCA13
CYP3A7
CYP2C8
GRK2
CYP2E1
CYP2J2
CYP3A4
CYP3A5
CYP11A1
ADAM3A
CYP27A1
DAD1
TMTC2
DAG1
GRASP
DGKB
SLC5A8
DGKG
FSIP1
DDIT3
DDX1
DACT2
AFA
NUDT10
SYNPO2
DGUOK
AFM
DMD
DMRT1
DNTT
ATN1
TSC22D3
GPR183
S1PR3
EDN2
EFNA1
AHSG
MLKL
EIF4E
ELAVL2
A2M
CRYGEP
ELN
MARK2
FLCN
EMP1
CTTN
CRYBG1
ENO1
C9orf72
EPHA3
AKT2
ESRRB
ETS2
ETV4
ALCAM
F10
F13A1
FABP4
FABP1
FANCC
ALDH3A1
THSD7A
ALDH3A2
FGF13
FHL2
TDGF1P6
ADGRL1
CD93
PLA2R1
SIRT2
DKK1
MYH15
SPEN
FAIM2
FOXJ1
TAB2
FLT1
FLT3LG
ADGRL3
FMR1
ARHGEF12
DICER1
RBFOX2
CDC42EP4
DDX58
CA14
NUP62
LY96
ALK
ALOX15B
NR5A1
FUT2
FYN
G6PD
COL6A5
TMEM196
NEGR1
SPDEF
PAMR1
RTTN
SOSTDC1
SH2B1
AOC1
MOXD1
SPATS2L
SETBP1
SERBP1
GAS6
GATA2
CLEC4E
FBXO6
AMELX
SLC17A5
SEC14L3
AMH
GHRH
CBLIF
CYFIP2
FOXP1
B3GAT1
GLA
SIGLEC9
PDCD4
GCLC
GCLM
PRPF19
APOBEC3C
SGSM3
GLP1R
MAT2B
GNAO1
GOT1
CCR10
XCR1
MUC19
PGP
CAVIN1
CXCL17
DOK7
GPR35
ANK1
FFAR3
FFAR2
GRK5
TRAC
GPX1
GPX3
DEXI
GRN
DBNL
ORMDL2
PYCARD
GRM1
TBK1
CXCL2
GRP
PDIA3
GSN
GSPT1
GSR
GTF2H1
GTF2H4
CARD10
CDIP1
ACAA1
EFEMP2
GZMB
HAS2
HCCS
ANXA4
HEXB
ANXA5
ANXA6
HIVEP1
STOML2
HLA-C
HLA-DOA
HLA-DQB2
HLA-DRB4
NR4A1
FOXA1
TAAR6
HOXD13
HPX
HES1
BIRC2
HSF1
BIRC3
HSPA1A
HSPA5
XIAP
HSPA9
HSPB1
HSPB2
BIRC5
HSP90AB1
HSPD1
HTR4
IBD2
ANKRD42
ARMH1
ID2
IFNAR2
IFNGR2
IFRD1
IGFBP1
IGFBP4
RBPJ
FASLG
CXCR1
IL12RB2
ING1
INHA
INHBA
IRF2
IRF3
AR
ITGA4
ITGA7
ITGAE
ITGAL
ITGB2
ITGB7
JAG2
PTCHD3
ENTPD8
KCNMB1
MALAT1
KCNS3
KDR
KIR2DL4
KLKB1
KLRB1
KLRD1
THEMIS
SERPINA13P
KRT34
LAMA4
RPSA
LBP
LBR
LCT
LDLR
LGALS1
LGALS3BP
LGALS7
LIPA
LMO2
LINC01567
RGS7BP
LNPEP
LOX
LPA
LRP1
CYP4F3
MIR10A
MIR125A
MIR132
MIR133A1
MIR139
MIR140
MIR143
MIR149
MIR17
MIR185
MIR19B1
MIR20A
MIR203A
MIR206
MIR210
MIR212
MIR214
MIR223
MIR23A
MIR23B
MIR25
MIR29B1
MIR29B2
MIR29C
MIR30A
MIR31
MIR34A
MIR98
NBR1
ARRB2
SMAD7
MAFD1
MAFD2
STS
MAP6
MBP
MC4R
MCC
CD46
MDFI
MAP3K1
MFGE8
CIITA
MID1
MMP7
MMP8
MMP13
MMP19
MIR323A
MSD
TARP
MSR1
MTNR1A
MTTP
TRIM37
MYH11
PPP1R12A
ATF3
ATF4
CEACAM6
ATM
NEDD9
NFATC1
NFIA
NFATC4
NFIL3
ATP12A
NFKBIA
NPPA
ATP2A2
ATP2A3
NT5E
NTF3
NTS
MIR378A
MIR384
ATP4A
ODC1
OGG1
OPRK1
CRNN
OPRL1
OXA1L
OXTR
PAFAH1B1
PAK1
ATP5F1B
TAS2R10
TRAT1
INSIG2
SDF4
SLC45A2
DCTN4
CLDN18
TIMMDC1
TNFRSF12A
DACT1
KLRF1
COMMD10
PDE7A
DTL
PDGFA
SCLY
SIRT7
SIRT6
PDGFRA
GDE1
PDGFRB
ENPP1
GHRL
CD244
ADA2
PF4
PGD
PGF
PGR
ABCB1
PHEX
PI3
SERPINB6
SERPINB10
PIGR
PIK3R1
PLA2G1B
PLCG1
IL20RA
PNN
SEPTIN4
SLC38A2
PON2
POR
KRT20
SMOX
DLL4
UGT1A6
UGT1A1
UGT1A3
PPBP
CTSA
RNF111
PPIA
TRPM7
PINX1
TUG1
MARCHF1
PPP1R1A
AVP
SLC6A15
NADSYN1
GIMAP4
IMPACT
MEG3
MIR448
ZNF331
H4C15
BATF3
MAML3
ADCY10
PAG1
SELENOS
APOBR
NSFL1C
MAPK9
MAP2K3
MAP2K7
EIF2AK2
PCDHA@
PRNP
CRTAM
CTNNBL1
CCL28
ERO1B
PSMA3
UBQLN4
CA10
PSMC6
C12orf4
PSMD7
SLURP1
PTGER1
PTGIR
MIR20B
PTH
SCYL1
SLC24A3
MIR410
MIR146B
PTK2
NUFIP2
LSM2
ACTA1
PTS
PTX3
BAX
CXCL16
ZNF71
RAB1A
RAB5A
RAB27A
RAF1
RAG1
RARA
RARRES2
PLAAT4
RASGRF1
CACNG6
GER
HRH4
RELA
REN
BCL2L1
RFC2
RHEBP1
RHO
BRD2
IGAN1
GAS5
ROBO1
RPLP0
RPS3
MIR483
RPS20
BDKRB1
RYR2
S100A1
S100A4
S100A5
S100A12
S100B
SAA1
SAA2
SAT1
SCN8A
SCN10A
CCL7
CCL8
CCL15
BID
CXCL5
SRR
SDC4
SDF2
ANKEF1
ANO3
BLK
GFRA4
VSIR
ROBO3
SFRP4
SFRP5
CXCR5
FBRS
SOX17
SFSWAP
CHST8
HHIP
SFTPC
CSMD1
SHBG
GORASP1
SMAP2
ATPAF1
ST6GAL1
P2RY12
SIX1
SKP1
MRPL44
WNK1
SLC2A1
SLC6A7
SPAG11A
SCGB1C2
LGALS7B
GSTT2B
SLC11A1
SLC12A2
BMPR1B
SLC22A2
SLC22A4
BMPR2
SLPI
ZBTB10
LYNX1
SIGLEC1
BNIP3
H3P37
SOD3
SOX5
SP1
SPARC
ST13
STAT2
STAT5A
STATH
STC1
STIM1
AURKA
STK10
STK11
SULT1A3
BSG
BST1
SYK
SYT1
ADAM17
TADA2A
TAGLN
TAL1
TAPBP
BTF3P11
TAZ
TBL1X
TBXAS1
ELOC
ELOB
ELOA
HNF1A
MIR33B
MIR590
MIR629
MIR638
MIR92B
BTK
TRG
TRGC1
TERT
TFF1
TGFA
TGFBR1
TGFBR3
TH
THBS2
TIMP2
TJP1
TLN1
TLR5
TNFRSF1A
TNNI3
TPR
TRAF2
C4A
TRPC1
TUFM
C6
TYRP1
USF1
USF2
VAV1
VLDLR
BEST1
VTN
WNT1
WNT7A
WNT10B
XDH
XRCC1
XRCC3
ZFP36
PTTG1IP
ZIC1
MZF1
CA2
TRIM26
ZMYM2
ZYX
DDR1
AIR
DAP3
SLC25A20
GGCT
AHNAK
EFHD2
CALB2
SLC52A2
EHMT1
LPCAT1
CALCR
DOCK5
ZC3H12A
WDR26
PDGFD
KCNIP4
PNPLA3
ADAM12
CALU
SLC38A1
VOPP1
CDR3
[truncated: 97 more rows]

## Sheet: S4
OVERLAPING GENES
PPARG	1
PIN1	1
ESR1	6
PSIP1	3
SERPINE1	3
RORA	1
SMAD3	1
PTGS1	2
ACHE	6
SCD	1
EGFR	4
AR	4
GPR35	2
MMP12	2
F3	5
CYP1A1	2
SLCO2B1	2
FABP1	1
ABCB1	4
NR1I2	1
ALOX5	1
PGF	4
TEK	1
ACP1	1
AURKB	2
PRKCA	1
PTPRC	2
CA2	8
PTPN2	2
SHBG	7
PLAU	1
MMP2	2
KIT	8
TERT	4
AKR1B1	6
ADORA1	1
AKT1	2
PPARA	2
ADORA2A	1
MKNK1	1
ELANE	3
HSP90AB1	3
RARA	1
CDK2	1
HDAC1	1
LTB4R2	1
HMGCR	2
GPR183	2
DNMT1	2
PTGS2	2
XDH	2
AXL	2
AHR	2
F10	3
ATP12A	4
TRPV1	1
BCL2	2
ABCC1	3
CYP1B1	4
IGF1R	3
MET	5
RELA	2
HSPA1A	1
PGD	2
CFTR	2
ESR2	9
CA14	1
APP	5
VEGFA	4
DPP4
KDR	3
PIK3CG	2
CYP1A2	2
ALOX15	4
ALPL	2
POLI	1
FABP4	1
NOX4	2
STAT1	2
FGFR1	2
